# Supplementary material for: Exacerbating the Tragedy of the Commons: Private Inefficient Outcomes and Peer Effect in Experimental Games with Fishing Communities
Source: PLoS One. 2016 Feb 10;11(2):e0148403. doi: 10.1371/journal.pone.0148403 (PMC4749167; doi:10.1371/journal.pone.0148403)
Supplement: S1 File — (ZIP) [file pone.0148403.s001.zip]

Archive with 5 entries (4 files):
- data/
- data/CGSM.dta
- data/CRSB.dta
- data/surveyCGSM.pdf
- data/surveyCRSB.pdf
